# Supplementary material for: Development of PSMA-Targeted Liposomal Zinc for Prostate Cancer Therapy
Source: Nanomaterials (Basel). 2026 Jun 8;16(12):705. doi: 10.3390/nano16120705 (PMC13304933; doi:10.3390/nano16120705)
Supplement: Supplementary file 1 [file nanomaterials-16-00705-s001.zip]

Archive with 1 entries (1 files):
- nanomaterials-4355934-supplementary.pdf
